# Supplementary material for: Cell-state-dependent regulation of PPARγ signaling by the transcription factor ZBTB9 in adipocytes
Source: J Biol Chem. 2024 Nov 13;300(12):107985. doi: 10.1016/j.jbc.2024.107985 (PMC11681874; doi:10.1016/j.jbc.2024.107985)
Supplement: Table S2 [file mmc3.xlsx]

## Sheet: Sheet1
Table S2. Sequence of primers
Gene	Forward primer (5' - 3')	Reverse primer (5' - 3')
mZbtb9	GGATTTCAGCCGGTGGAAGA	AGAGGAGCGTACTGGGTTCT
mPparg	AGAGCTGACCCAATGGTTGC	AAAAACCCTTGCATCCTTCACAAGC
mAdipoq	AGATGGCACTCCTGGAGAGAAG	ACATAAGCGGCTTCTCCAGGCT
mGlut4	CCAACAGCTCTCAGGCATCA	TGACCACACCAGCTCCTATGG
mFabp4	TGAAATCACCGCAGACGACAGG	GCTTGTCACCATCTCGTTTTCTC
mCD36	GGACATTGAGATTCTTTTCCTCTG	GCAAAGGCATTGGCTGGAAGAAC
mMgat4b	TAGACTGGCTCCTGGACCACAT	GCTGGAAAAGGGACGGCTTGAA
mLgr4	CAAATGCCACCAGCACTGCTGA	CCACACTGTAAGGCGAATCATCC
mArhgap19	CAGTCTCTGACTCAAACACCAGG	CACAGACTCTGGAGCAGGAGAA
mKdm1a	CGATACTGTGCTTGTCCACCGA	CCAAGCCAGAAACACCTGAACC
mFxr1	GTGGTGGCAAATCCTCCATCAG	AGATTCGCTGGCGTCAGTGTCT
mRasgef1b	GGCTGTGTCAACCGTCTTCCAA	GAACGGACACTCCACCTGTTTC
mNupr1	GAATATGATCAGTACAGCCTGGC	CAGAGTTCTGGAACTTGGTCAGC
mAtf3	GAAGATGAGAGGAAAAGGAGGCG	GCTCAGCATTCACACTCTCCAG
mCalm1	GCACCATCACAACCAAGGAACTG	ACTCTGGGAAGTCAATGGTGCC
mDdit3	GGAGGTCCTGTCCTCAGATGAA	GCTCCTCTGTCAGCCAAGCTAG
mIgfbp4	CGGAGCAAGATGAAGATCGTGG	GATGAAGAGGTCTTCGTGGGTAC
mAnxa8	AAGGAGCTGCACGATGCCATGA	CACTCGTGTCTCCTTGGATGTC
mVegfa	CTGCTGTAACGATGAAGCCCTG	GCTGTAGGAAGCTCATCTCTCC
mEgr2	CCTTTGACCAGATGAACGGAGTG	CTGGTTTCTAGGTGCAGAGATGG
mPeg10	AGGCGGATATGCAGCACCAACT	TGCTCATGCTGATCTGGAGGCA
mErrfi1	GCCTACAATCTGAACTCCCCTG	CCTTGGAGATGGACCACACTCT
mPtgs1	GAATGCCACCTTCATCCGAGAAG	GCTCACATTGGAGAAGGACTCC
mEnpp2	GGATTACAGCCACCAAGCAAGG	ATCAGGCTGCTCGGAGTAGAAG
mPkd2	TCTACTCCGTCAGCAGTGAGGA	GCTCCACTGTACGACGCAATGA
mKctd10	AGACGCTCACCAAGCAGGACAC	CGCAGGTAGTTGAGGATTGTCC
mHdac7	CGCCTCAAACTGGATAACGGGA	GCATTGGAGGAATGCAGCTCGT
mGrem1	AGGTGCTTGAGTCCAGCCAAGA	TCCTCGTGGATGGTCTGCTTCA
mLix1l	ATACGGGGATTGGTGCCTTC	AATGAGCCAACACCTCCTGT
mSox4	GATCTCCAAGCGGCTAGGCAAA	GTAGTCAGCCATGTGCTTGAGG
mCdh2	CCTCCAGAGTTTACTGCCATGAC	CCACCACTGATTCTGTATGCCG
mZc3h7b	GGCATCTTCACCTTCCTCTGTG	AGGTTGGAGCAGACAGATGGAG
mCtnna1	GTCCGAATGTCTGCAAGCCAGT	GCCAGTTTACTCTGCGGCTTTG
mAnk2	ATCGGAGTCAGATCAAGAGCCG	AAGCCAGCCTTTCTTCCATCCG
mAxl	GGTGTTTGAGCCAACCGTGGAA	GCCACCTTATGCCGATCTACCA
mMarcks	TCGCCTTCCAAAGCAAATGGGC	TGCCGTTGGCTTGCAGCTCCT
mCtnnb1	GTTCGCCTTCATTATGGACTGCC	ATAGCACCCTGTTCCCGCAAAG
mMex3a	AGAGCCTCACGCAACAAGTCTG	CTGGATGCGTTTGATGGTCGCT
hZBTB9	CTACCGAGTGTCATTGAAGCCG	GAGCACTGATCTACTACCTGCC
hPPARG	AGCCTGCGAAAGCCTTTTGGTG	GGCTTCACATTCAGCAAACCTGG
hADIPOQ	CAGGCCGTGATGGCAGAGATG	GGTTTCACCGATGTCTCCCTTAG
hGLUT4	CCATCCTGATGACTGTGGCTCT	GCCACGATGAACCAAGGAATGG
hFABP4	ACGAGAGGATGATAAACTGGTGG	GCGAACTTCAGTCCAGGTCAAC
hCD36	CAGGTCAACCTATTGGTCAAGCC	GCCTTCTCATCACCAATGGTCC
